# Supplementary material for: ICECleSHZ29: Novel Integrative and Conjugative Element (ICE)-Carrying Tigecycline Resistance Gene tet(X6) in Chryseobacterium lecithinasegens
Source: Antibiotics (Basel). 2025 Oct 10;14(10):1002. doi: 10.3390/antibiotics14101002 (PMC12561888; doi:10.3390/antibiotics14101002)
Supplement: Supplementary file 1 [file antibiotics-14-01002-s001.zip]

Archive with 11 entries (9 files):
- Figures in PDF format/
- Figures in PDF format/Figure 1.pdf
- Figures in PDF format/Figure 2..pdf
- Figures in PDF format/Figure 3.pdf
- Figures in PDF format/Figure 4.pdf
- Figures in PDF format/Figure Legend.pptx
- Supplementary figures/
- Supplementary figures/Supplementary Figure legends.docx
- Supplementary figures/Supplementary Figure. 1.tif
- Supplementary figures/Supplementary Figure. 2.tif
- Supplementary Table S1.pdf
